# Supplementary material for: Consumers’ Acceptance, Emotions, and Responsiveness to Informational Cues for Air-Fried Catfish (Ictalurus punctatus) Skin Chips
Source: Foods. 2023 Apr 5;12(7):1536. doi: 10.3390/foods12071536 (PMC10094339; doi:10.3390/foods12071536)
Supplement: Supplementary file 1 [file foods-12-01536-s001.zip]

Archive with 1 entries (1 files):
- foods-2313894-supplementary.pdf
